# Supplementary material for: The Expression of BNP, ET-1, and TGF-β1 in Myocardium of Rats with Ventricular Arrhythmias
Source: Int J Mol Sci. 2019 Nov 21;20(23):5845. doi: 10.3390/ijms20235845 (PMC6928624; doi:10.3390/ijms20235845)
Supplement: Supplementary file 1 [file ijms-20-05845-s001.zip]

Archive with 16 entries (11 files):
- ijms-630058-final-supp/
- ijms-630058-final-supp/SUPP.docx
- ijms-630058-final-supp/Supplementary Figures/
- ijms-630058-final-supp/Supplementary Figures/Figure S1.tif
- ijms-630058-final-supp/Supplementary Figures/Figure S2.tif
- ijms-630058-final-supp/__MACOSX/
- ijms-630058-final-supp/__MACOSX/._Supplementary Figures
- ijms-630058-final-supp/__MACOSX/Supplementary Figures/
- ijms-630058-final-supp/__MACOSX/Supplementary Figures/._Figure S1.tif
- ijms-630058-final-supp/__MACOSX/Supplementary Figures/._Figure S2.tif
- Supplementary Figures/
- Supplementary Figures/Figure S1.tif
- Supplementary Figures/Figure S2.tif
- __MACOSX/._Supplementary Figures
- __MACOSX/Supplementary Figures/._Figure S1.tif
- __MACOSX/Supplementary Figures/._Figure S2.tif
